# Supplementary material for: FGF21 increases water intake, urine output and blood pressure in rats
Source: PLoS One. 2018 Aug 14;13(8):e0202182. doi: 10.1371/journal.pone.0202182 (PMC6091943; doi:10.1371/journal.pone.0202182)
Supplement: S2 Table — (XLSX) [file pone.0202182.s005.xlsx]

## Sheet: Sheet1
S2 Table. Raw data supporting manuscript.
Fig 1A. Water intake (mL)
Time post PF-05231023 administration (hrs)	Vehicle										PF-05231023
24	31	36	27	26	29	27	27	21	30	30	25	28	35	33	35	26	36	52	28	32
48	59	61	58	56	58	54	53	54	59	65	57	60	69	65	72	56	88	103	63	67
72	86	86	88	86	85	81	81	82	84	98	85	98	101	97	107	86	134	155	93	101
Fig 1B. Urine output (mL)
Time post PF-05231023 administration (hrs)	Vehicle										PF-05231023
24	10	6.5	9.9	6.4		8.3	7.8	13	5.7	12.5	13.5	9.4	11.7	14.1	15.2	11.1	20.5	35	7.6	15
48	20.4	12.7	22.3	15.1		18.1	15.2	25	13.3	24.8	26.5	22.6	24.2	29.1	34.2	21.7	46.5	66	15.4	31.5
72	30.2	19.2	34.7	23.8		27	22.8	36.4	18.4	36.8	40.1	38.6	39.4	41.5	46.2	32.8	73.5	95.5	21.4	46.7
Fig 1C. Water intake (mL)
Time post PF-05231023 administration (hrs)	Vehicle										PF-05231023
2	14	13	6	6	7	12	7	8	5	6	8	12	7	6	8	10	8	6	7	8
4	21	19	11	11	11	18	11	11	12	9	10	14	12	8	11	10	10	10	14	12
8	30	26	20	19	16	28	19	20	18	16	19	24	18	14	21	19	17	22	27	22
24	43	37	30	32	23	38	29	31	26	28	28	38	39	34	33	33	30	31	50	35
Fig 1D. Urine output (mL)
Time post PF-05231023 administration (hrs)	Vehicle										PF-05231023
2	1	0.25	0	0	0	0	0.3	0.25	0.3	0	0.3	1	0.3	2	0.3	0.3	0.1	0.5	0.5	0.2
4	2	0.5	0	0.15	0	0.15	0.8	0.55	0.55	0	0.6	2	1.1	3	0.9	1.3	0.35	0.7	2.5	1.2
8	5.8	1.7	2.1	2.55	0.12	2.25	2.2	2.05	2.15	2.2	1.8	4.8	5.4	4.4	2.7	3	1.25	3	8.9	3.4
24	6.55	2.05	2.55	12.55	0.12	2.7	2.65	2.6	7.15	8.2	2.35	6.3	17.4	16.4	8.7	10	7.25	10	22.9	4.35
Fig 1E. Urine/water intake ratio (%)
Time post PF-05231023 administration (hrs)	Vehicle										PF-05231023
2	7.14286	1.92308	0	0	0	0	4.28571	3.125	6	0	3.75	8.33333	4.28571	33.3333	3.75	3	1.25	8.33333	7.14286	2.5
4	9.52381	2.63158	0	1.36364	0	0.83333	7.27273	5	4.58333	0	6	14.2857	9.16667	37.5	8.18182	13	3.5	7	17.8571	10
8	19.3333	6.53846	10.5	13.4211	0.75	8.03571	11.5789	10.25	11.9444	13.75	9.47368	20	30	31.4286	12.8571	15.7895	7.35294	13.6364	32.963	15.4545
24	15.2326	5.54054	8.5	39.2188	0.52174	7.10526	9.13793	8.3871	27.5	29.2857	8.39286	16.5789	44.6154	48.2353	26.3636	30.303	24.1667	32.2581	45.8	12.4286
Fig 1F. Urine/water intake ratio (%)
Time post PF-05231023 administration (hrs)	Vehicle										PF-05231023
24	32.2581	18.0556	36.6667	24.6154		30.7407	28.8889	61.9048	19	41.6667	54	33.5714	33.4286	42.7273	43.4286	42.6923	56.9444	67.3077	27.1429	46.875
48	37.1429	24.8	40	29		36.2963	28.4615	36.3636	26.2069	35.1429	40.625	41.25	36.7647	46.875	51.3514	35.3333	50	60.7843	22.2857	47.1429
72	36.2963	26	41.3333	29		32.963	27.1429	40.7143	20.4	36.3636	48.5714	42.1053	47.5	38.75	34.2857	37	58.6957	56.7308	20	44.7059
Fig 2A. Urinary sodium excretion (mmol/kg)
Time post PF-05231023 administration (hrs)	Vehicle										PF-05231023
24	5.97	5.5	5.05	4.18	5.87	4.43	4.47	7.07	3.93	6.27	6.58	6.11	6.54	7.77	5.5	6.03	7.34	9.71	6.38	10.14
48	6.29	5.16	5.74	4.86		5.48	4.3	5.9	5.61	6.46	6.66	7.1	5.83	8.09	6.36	5.72	7.37	9.08	6.11	8.42
72	6.08	5.35	6.66	5.86		5.11	3.99	6.38	3.77	6.3	7.92	8.27	7.21	6.25	4.8	6.03	8.06	7.61	4.84	8.62
Fig 2B. Urinary potassium excretion (mmol/kg)
Time post PF-05231023 administration (hrs)	Vehicle										PF-05231023
24	13.83	13.64	12.86	11.54	12.91	10.76	11.37	12.25	9.66	15.37	11.97	12.69	13.85	14.6	9.96	12.5	14.72	19.95	12.86	18.89
48	15.17	13.92	14.95	14.09		12.91	10.93	14.58	12.44	15.11	17.64	17.37	14.77	18.91	14.64	14.12	19.48	22.86	14.54	21.52
72	14.67	14.56	15.03	13.48		12.36	11.74	14.27	8.87	15	17.12	19.22	17.08	16.07	12.5	14.66	19.73	21.45	11.99	19.71
Fig 2C. Sodium balance
Time post PF-05231023 administration (hrs)	Vehicle										PF-05231023
24	0.045595	0.032205	0.030184	0.027458	0.033239	0.020522	0.022716	0.034055	0.035757	0.025929	0.005377	0.020287	0.052384	0.023294	0.021152	0.015784	0.014756	0.01187	0.020483	0.03841
48	0.022701	0.021916	0.026076	0.032598		0.016979	0.023672	0.022791	0.028405	0.021825	0.02594	0.020853	0.023791	0.018411	0.015998	0.023614	0.032572	0.015548	0.031032	0.027204
72	0.023952	0.026952	0.02066	0.023998		0.019285	0.028461	0.017046	0.033785	0.022756	0.015914	0.023388	0.021271	0.026225	0.031308	0.018784	0.007342	0.027238	0.032274	0.002077
Fig 2D. Potassium balance
Time post PF-05231023 administration (hrs)	Vehicle										PF-05231023
24	0.149391	0.096659	0.084789	0.071394	0.112296	0.057615	0.061834	0.14683	0.112817	0.070255	0.036576	0.073554	0.185493	0.099948	0.091328	0.05773	0.059782	0.046436	0.078106	0.15994
48	0.060981	0.051469	0.063797	0.078987		0.045641	0.066054	0.059678	0.094306	0.06217	0.057774	0.050958	0.05804	0.046078	0.043723	0.063047	0.074067	0.017256	0.093859	0.059633
72	0.066016	0.067329	0.062924	0.074137		0.051404	0.068979	0.052014	0.110335	0.063293	0.051973	0.06574	0.055083	0.063879	0.086941	0.047033	-0.00341	0.042143	0.097287	-0.00846
Fig 2E. Cumulative food intake (g)
Time post PF-05231023 administration (hrs)	Vehicle										PF-05231023
24	27	20	20	17	23	16	16	25	20	21	14	18	31	23	18	17	20	23	19	32
48	47	36	40	37	45	33	32	44	41	41	35	38	51	45	36	36	46	46	41	57
72	67	54	60	56	65	50	49	62	60	61	55	61	73	66	56	54	65	70	61	74
Fig 3A. Cumulative water intake (mL)
Vehicle ad lib										PF-05231023 ad lib
16	26	25	23	19	16	22	35	19	23	25	21	23	19	25	23	20	42	32	17
Vehicle water restricted										PF-05231023 restricted
0	0	0	0	0	0	0	0	0	0	0	0	0	0	0	0	0	0	0	0
Fig 3B. Cumulative urine output (mL)
Vehicle ad lib										PF-05231023 ad lib
2.62	6.92	5.02	5.8	2.13	2.9	3.95	3.48	1.89	5.1	3.74	6	4.26	4.35	6.94	4.64	5.08	16.33	9.46	6.57
Vehicle water restricted										PF-05231023 restricted
3.16	1.57	3.42	3.92	2.04	1.46	2.04	2.09	2.89	2.52	3.47	1.14	2.494	2.83	1.91	3.03	3.61	2.71	3.4	2.6
Fig 3C. Urine electrolytes (mM)
	Vehicle ad lib										PF-05231023 ad lib
Sodium	124	103	129	94	162	169	167	195	174	220	158	164	200	128	101	210	148	26	55	152
	Vehicle water restricted										PF-05231023 restricted
	330	326	421	282	373	389	181	368	253	356	339	365	346	221	349	303	323	213	348	335
	Vehicle ad lib										PF-05231023 ad lib
Potassium	480.5	160.5	398.5	304.8	506.7	476.7	446	411.3	391	366	377	271	397.2	379.2	248.5	278.4	321.8	93.4	111.5	325.7
	Vehicle water restricted										PF-05231023 restricted
	624.8	708.7	630.9	641.2	669.7	754.6	647.5	481.6	497.6	700.5	389.3	786.4	491.9	395.7	678.2	462.9	459.4	644.6	419.4	678.9
	Vehicle ad lib										PF-05231023 ad lib
Chloride	316	130	271	187	309	346	325	325	290	263	246	219	294	219	164	258	223	43	78	246
	Vehicle water restricted										PF-05231023 restricted
	435	467	460	400	452	494	326	415	348	432	321	437	410	288	421	349	386	312	336	432
Fig 3D. Urine excretion (mmol/kg/12hr)
	Vehicle ad lib										PF-05231023 ad lib
Sodium	0.780558	2.04583	0.89877	1.06992	0.653333	0.8112	1.34136	1.26829	0.740426	1.51145	1.3825	2.03248	1.94215	1.13418	1.58831	2.39024	1.61781	1.15323	1.34173	1.7259
	Vehicle water restricted										PF-05231023 restricted
	1.61887	0.448057	1.25776	1.17992	1.02897	0.98524	0.367444	1.6	0.93	1.18186	1.54702	0.407366	1.21379	0.853648	0.879957	1.5091	1.16971	0.763745	1.74728	0.808621
	Vehicle ad lib										PF-05231023 ad lib
Potassium	3.02466	3.18791	2.77643	3.46927	2.04348	2.28816	3.58233	2.67512	1.66383	2.5145	3.29875	3.35855	3.85711	3.36	3.90786	3.16878	3.51765	4.14274	2.72006	3.69819
	Vehicle water restricted										PF-05231023 restricted
	3.06506	0.974043	1.88485	2.68284	1.84745	1.91121	1.31447	2.09391	1.82912	2.32555	1.77657	0.877679	1.72562	1.52845	1.70999	2.30549	1.66367	2.31132	2.10577	1.63872
	Vehicle ad lib										PF-05231023 ad lib
Chloride	1.98916	2.58211	1.88811	2.12846	1.24617	1.6608	2.61044	2.11382	1.23404	1.80687	2.1525	2.7141	2.85496	1.94051	2.57903	2.93659	2.43765	1.90726	1.90282	2.79323
	Vehicle water restricted										PF-05231023 restricted
	2.13396	0.641848	1.37427	1.67364	1.2469	1.25118	0.661805	1.80435	1.27921	1.43417	1.46488	0.487723	1.43831	1.11245	1.0615	1.73821	1.39786	1.11872	1.68703	1.04276
Fig 4A. Heart rate (bpm)
Days	Animal ID
	1	2	3	4	5	6	7	8	9
-3	374.64	394.97	396.79	376.89	371.13	380.35	376.61	381.84	379.05
-2	373.63	394.79	402.02	374.43	369.32	380.82	381.19	386.69	380.22
-1	377.6	393.87	399.75	373.27	374.91	377.67	375.45	388.43	389.56
0	374.62	394.5	405.15	370.9	364.58	380.06	375.63	388.85	382.65
1	384	406.37	430.56	375.32	402.4	389.33	397.5	427.1	413.82
2	374.31	393.24	426.3	377.09	387.16	402.02	394.45	417.88	411.62
3	376.52	386.83	427.96	382.01	374.45	405.01	388.74	417.73	413.75
4	382.75	385.09	429.35	375.58	370.84	403.31	388.81	410.75	407.46
5	385.53	394.46	427.94	384.94	371.97	404.41	385.4	405.4	402.4
6	387.03	384.18	425.28	388.53	371.02	397.64	381.01	406.05	396.9
7	385.22	390.8	422.64	387.73	367.36	393.96	382.3	400.49	392.14
8	381.44	388.55	420.22	390.11	371.22	391.7	382.43	402.81	387.57
9	383.67	390.61	413.16	385.8	370.43	384.34	374.85	399.59	387.11
10	376.71	391.18	406.06	382.1	373.38	380.76	369.47	392.62	377.95
Fig 4B. Blood pressure (mmHg)
Days	Animal ID_Systolic arterial pressure									Animal ID_diastolic arterial pressure									Animal ID_mean arterial pressure
	1	2	3	4	5	6	7	8	9	1	2	3	4	5	6	7	8	9	1	2	3	4	5	6	7	8	9
-3	125.03	119.92	118.03	118.49	116.71	127.07	118.5	123.5	118.26	91.11	87.25	85.68	86.92	84.89	92.19	86.75	90.66	88.37	107.18	102.69	100.88	101.72	99.62	108.56	101.43	106.37	102.43
-2	120.72	118.91	118.14	117.91	117.28	124.67	118.45	124.49	118.3	89.17	87.02	86.56	86.33	85.2	90.79	86.04	91.27	88.15	103.93	102.05	101.35	101.08	100.04	106.6	101.09	107.11	102.34
-1	121.23	113.87	117.52	120.26	117.79	125.64	119.12	125.3	119.2	89.87	88.3	85.77	87.08	85.37	91.96	85.45	91.34	89.82	104.49	100.14	100.63	102.59	100.31	107.65	101.14	107.54	103.57
0	120.67	112.87	116.08	118.55	114.11	125.54	118.64	125.45	118.29	88.66	87.76	84.62	88.11	84.2	92.65	84.88	93.54	87.68	103.64	99.27	99.31	102.13	97.9	107.96	100.59	108.58	102.09
1	131.37	120.44	124.9	124.62	126.05	132.17	124.12	136.14	125.34	98.23	88.84	90.45	89.78	90.28	95.11	87.2	101.18	89.94	114.04	103.65	106.81	106.05	107.14	112.54	104.62	118.22	106.86
2	129.19	124.82	124.77	125.41	123.12	137.84	122.64	131.39	128.17	95.2	90.15	89.77	90.61	87.37	99.83	86.5	95.6	91.85	111.29	106.53	106.43	106.97	104.12	117.93	103.51	112.84	109.28
3	128.52	122.46	125.67	121.43	120.67	135.87	123.14	127.42	126.31	94.33	92.07	89.98	88.61	85.55	97.34	87.12	92.25	92.06	110.48	106.12	106.96	103.97	101.87	115.6	104.01	109.13	108.38
4	127.14	126.63	125.58	124.35	121.64	133.9	123.26	128.67	124.17	92.52	90.71	89.89	90.67	86.01	95.37	87.34	92.71	90.39	108.88	107.55	106.77	106.43	102.57	113.49	104.09	109.91	106.37
5	125.11	127.75	122.14	125.54	119.97	133.41	123.95	125.63	123.74	92.57	91.16	87.09	90.28	84.45	95.17	86.72	90.66	89.97	107.8	108.42	103.63	106.83	100.95	113.1	104.12	107.32	105.96
6	125.62	122.64	121	125.41	116.88	130.5	123.42	128.4	123.86	92.79	90.28	87.46	89.31	83.52	93.62	86.33	91.39	89.98	108.12	105.26	103.23	106.19	98.94	110.91	103.69	109.1	106.02
7	124.09	124.54	119.29	125.15	117.19	129.05	120.96	127.02	122.99	91.65	90.62	85.76	88.99	84.05	93.71	85.49	91.29	89.5	106.84	106.46	101.63	105.89	99.36	110.27	102.03	108.31	105.3
8	124.95	120.01	116.76	125.39	117.45	127.06	122.1	126.45	123.61	92.1	90.33	84.74	88.82	84.41	93.04	86.52	92.49	90.61	107.58	103.99	99.79	105.93	99.68	108.94	103.15	108.71	106.2
9	124.66	120.44	116.08	123.56	118.33	125.98	122.08	122.23	123.56	92.33	91.04	84.85	88.72	84.61	91.99	86.12	89.72	91.21	107.56	104.52	99.46	104.99	100.24	107.92	102.92	105.16	106.51
10	123.3	124.72	116.22	122.99	117.83	125.62	121.34	124.85	121.99	92.34	89	84.56	88.68	84.92	91.48	85.72	90.27	90.1	106.76	105.84	99.34	104.68	100.12	107.5	102.28	106.69	105.11
Fig 4C. Urine output and water intake (mL)	Urine output									Water intake
Days	Animal ID									Animal ID
	1	2	3	4	5	6	7	8	9	1	2	3	4	5	6	7	8	9
-3	3.1	8.2	11.6	18.3	24.9	13.4	15.2	20.7	8.9	25	26	24	43	40	32	38	38	24
-2	2.4	7.5	11.4	18.5	21.2	14.1	11.5	18.3	8.2	23	31	30	45	38	35	36	39	28
-1	2.3	8	9.5	19.5	22	14.3	15.4	17	11	22	30	25	42	38	33	35	39	29
0	2.5	8.1	10.5	15.7	22.5	12.5	15	19.8	8.4	21	27	29	41	37	31	35	39	27
1	9.8	15	14.8	26.5	11.2	23.4	24.1	20	20.5	18	30	25	44	22	39	42	39	43
2	10	13.9	18	31	17.1	19.8	25	21.1	21	25	36	29	55	29	34	46	44	44
3	9.6	14	16.4	41.8	17.2	29.2	27.2	10.6	21.4	29	33	31	69	34	45	50	46	42
4	12.9	12.8	13.7	29.8	21	29	28.1	21.8	21	29	33	32	55	33	47	50	40	45
5	10.7	11.1	13	38	20.5	21.1	26.8	21.2	16.2	30	33	31	74	36	40	48	40	41
6	14	12.4	11.4	33.8	24.6	23	22.6	25.8	12.4	31	31	21	61	41	41	45	44	38
7	9.8	10.2	9.4	29.8	17.2	19.2	14.3	23.2	12	33	33	27	64	34	37	43	44	41
8	10.1	11	10	24.8	21	17	18.4	21	13	27	28	25	52	36	37	39	37	34
9	8	10.7	11.8	22	24.4	16.9	19	18.6	12.6	28	31	27	51	40	33	42	40	32
10	7	9.9	13.1	19	25.6	15.4	17.9	22.9	10.4	29	29	28	51	41	31	38	39	29
Fig 4D. Body weight (g)
Vehicle									PF-05231023
329	363	375	385	342	335	390	327	360	330	357	364	377	338	328	394	324	370
Fig 5A. Basal blood pressure (mmHg)
Vehicle									PF-05231023
104.341	104.817	96.8655	110.04	106.578	100.044	109	109	102	100.554	116	102.969	111.329	112.259	109.31	120	115	108
Fig 5B. Basal heart rate (bpm)
Vehicle									PF-05231023
299.037	307.069	288.241	293.767	309.438	277.488	320	320	297	286.16	327	277.63	316.299	307.25	350.086	360	311	288
Fig 5C. Reflex heart rate (bpm)
Vehicle									PF-05231023
400	420	465	504	505	369	459	451	454	457	415	483	498	505	423	502	475	460
Fig 6B. Neuronal count (ratio)
Vehicle									Guanethidine
10.5	8.93	10.68	9.52	8.18	11.16	8.64	7.83	10.49	7.4	5.6	9.05	4.74	5.83	4.88	2.33	4.88	3.96	4.5	5.15	5.49
Fig 6C. Neuron size (mm2)
Vehicle									Guanethidine
766.81	639.2	566.39	626.97	585.29	563.3	522.92	536.17	506.44	933.29	783.93	675.53	687.32	773.08	646.37	652.26	803.41	822.01	602.75	810.1	600.12
Fig 6D. Heart rate (bpm)
	Vehicle									Guanethidine
Vehicle	355.233	379.774	354.412	365.988	405.398	360.898	335.172	347.091	378.601	357.07	361.706	393.447	352.235	355.791	358.333	384.494	363.297	363.784	345.553	365.573	379.083
PF-05231023	392.31	396.102	375.666	408.485	370.369	374.242	378.218	373.744	400.655	393.817	403.645	419.377	373.032	386.222	378.322	396.381	377.037	391.349	368.504	380.746	396.223
Fig 6E. Mean arterial blood pressure (mmHg)
	Vehicle									Guanethidine
Vehicle	99.4253	109.473	95.6042	108.685	110.03	107.189	103.811	106.927	100.499	102.385	109.602	109.958	138.834	117.688	108.203	110.195	99.3801	122.677	105.147	109.9	103.901
PF-05231023	104.194	113.907	100.122	115.764	105.013	108.066	110.415	109.402	106.158	107.251	116.381	112.418	145.183	118.391	111.996	108.598	106.438	128.19	110.109	110.971	104.867
Fig 6F. Baseline-adjusted blood pressure (%)
	Vehicle									Guanethidine
Vehicle	100	100	100	100	100	100	100	100	100	103.558	104.192	103.912	105.838	103.18	101.406	105.787	102.02	104.27
PF-05231023	100	100	100	100	100	100	100	100	100	105.362	103.219	101.479	105.718	99.7988	103.62	102.917	104.877	103.561	101.292	101.885	102.402
Suppl. Fig 1A. AVP mRNA (relative expression)
Vehicle									PF-05231023
1	0.834902	1.04083	1	0.800168	1.04544	1	0.70905	1.28746	1.38188	0.715559	1.56696	0.958584	0.914735	0.948897	0.955986	0.637231	1.14411
Suppl. Fig 1B. CRH mRNA (relative expression)
Vehicle									PF-05231023
1	1.16492	1.0416	1	0.978985	0.843781	1	0.826807	0.899985	1.4575	1.23944	0.864934	1.09386	1.19045	0.925723	1.77791	1.19073	0.961447
Suppl. Fig 1C. Corticosterone (ng/mL)
Vehicle										PF-05231023
162	90	107	165	98	196	143	104	105	144	131	128	247	101	207	106	194	217	157	215
Suppl. Fig 1D. ANP (nM)
Vehicle										PF-05231023
0.63	0.63	0.97	0.63	0.63	0.9	0.82	0.65	0.8	0.64	0.63	0.63	0.63	0.63	0.63	0.63	0.63	0.63	0.63	0.63
Suppl. Fig 1E. Plasma renin activity (ng/mL/hr)
Vehicle			PF-05231023
8.5	3.4	2.4	8	5.4	3.6
Suppl Fig 2. Heart rate and blood pressure in vehicle-treated rats.
	Vehicle IV dosing (15-min mean)
	HR (bpm)	HR	HR	HR	HR	HR	HR	HR	HR	MAP (mmHg)	MAP	MAP	MAP	MAP	MAP	MAP	MAP	MAP
Time post-dosing (min)	Rat#01	Rat#02	Rat#03	Rat#04	Rat#05	Rat#06	Rat#07	Rat#08	Rat#09	Rat#01	Rat#02	Rat#03	Rat#04	Rat#05	Rat#06	Rat#07	Rat#08	Rat#09
-15	424.346	330.012	306.063	321.792	270.478	326.724	274.382	300.976	305.328	119.604	102.885	87.4729	107.086	92.8443	103.303	93.9774	100.952	93.0482
0	452.253	332.027	309.284	319.341	271.412	324.646	286.447	301.733	302.693	117.18	106.401	88.8289	106.679	88.9527	103.334	97.2157	96.2679	90.0165
15	478.55	474.551	435.813	419.834	411.725	420.595	430.729	469.207	433.755	116.096	135.518	104.221	121.141	111.987	114.955	119.203	118.704	108.136
30	419.591	452.132	383.194	402.518	367.654	391.277	379.021	422.447	424.042	110.835	125.688	97.8928	113.656	106.367	111.892	111.589	113.819	107.162
45	413.983	417.944	355.633	385.08	358.49	346.033	367.649	389.519	372.519	111.212	115.689	92.629	115.097	106.812	104.961	110.52	109.53	99.8645
60	464.112	410.739	339.501	395.2	337.118	337.881	387.311	369.43	345.84	114.186	118.625	88.3371	111.408	100.169	102.14	113.426	105.487	94.9297
75	406.502	355.331	350.785	337.627	323.753	328.58	338.794	377.135	347.394	107.161	105.032	92.1259	101.355	100.048	100.856	106.546	106.993	96.1185
90	326.972	351.763	326.447	344.505	290.418	321.038	295.612	429.636	336.097	91.926	100.602	90.2861	104.106	93.9933	101.316	95.558	116.22	96.4882
105	323.354	346.166	324.416	338.35	301.599	339.067	296.388	402.086	370.869	92.2984	100.281	94.2799	102.421	92.1184	108.2	94.5257	114.466	103.505
120	334.76	342.215	312.768	332.875	305.02	325.581	307.385	399.34	326.359	100.004	102.656	90.1645	104.962	95.4869	102.626	98.9023	112.182	98.0449
135	342.113	355.742	327.065	344.849	298.384	304.119	299.007	363.299	335.447	97.6134	103.181	90.2077	110.108	96.6372	101.355	98.0942	107.829	95.5637
150	326.174	355.243	328.846	354.607	286.086	325.724	291.187	304.143	325.89	97.442	106.338	97.4383	114.377	97.5133	105.493	93.1518	95.0555	98.613
165	333.821	349.298	341.164	341.925	317.261	324.033	292.959	303.036	338.796	98.4217	110.636	95.2682	109.967	102.498	103.152	97.0731	94.5565	100.093
180	337.076	354.311	324.583	340.33	306.057	326.923	298.137	303.687	339.273	97.5077	110.642	94.1986	107.9	97.2855	103.216	99.9082	95.3126	101.879
195	329.24	352.438	317.6	336.381	289.764	434.202	293.633	297.322	343.682	98.4882	114.416	88.1591	108.726	97.4536	117.674	97.522	95.7866	100.975
210	333.074	356.825	318.434	394.31	308.905	368.461	292.259	293.272	329.826	98.2975	111.245	90.285	113.439	98.0037	107.506	96.8205	97.8345	98.8038
225	332.417	421.644	322.412	404.272	296.627	320.85	303.44	289.722	365.855	99.0349	123.735	89.695	115.971	98.6979	98.3584	100.68	97.4201	103.882
240	321.467	390.773	326.678	328.831	304.407	326.185	293.937	295.414	354.024	98.0045	120.065	96.0244	104.325	95.6971	103.97	99.7202	96.9223	100.771
255	349.74	354.507	304.345	346.145	296.582	339.648	297.821	314.063	333.012	100.737	112.931	89.7824	109.722	93.5235	107.067	99.2044	102.074	95.5126
270	349.652	342.258	298.593	358.402	291.569	336.678	293.724	288.865	339.783	101.179	102.385	87.6319	107.877	95.0161	103.489	98.4202	97.8751	100.077
285	357.056	338.884	315.712	332.628	299.077	325.754	294.237	282.988	346.553	103	102.792	88.8103	102.984	95.7287	100.5	100.977	97.3329	100.786
300	335.62	357.646	319.489	350.84	292.8	324.48	296.636	287.92	324.875	98.079	116.114	89.8175	106.402	94.7076	100.658	100.19	99.7031	97.4781
Suppl. Fig 3A. FGFR1c gene expression (relative expression)
Kidney cortex								Kidney medula
1	1	1	0.93	0.92	0.53	0.91	0.74	0.91	1.06	1.01	0.91	1.02	0.7	0.79	0.82
Suppl. Fig 3B. KLB gene expression (relative expression)
Kidney cortex						Kidney medula
1	1	1.49	2.74	3.74	1.26	3.65	2.9	1.03	4.3
Suppl. Fig 3. Klotho gene expression (relative expression)
Vehicle			PF-05231023
1.02496	1.14997	1.25735	0.889041	1.04807	1.07322
